# Supplementary material for: JAK/STAT pathway: Extracellular signals, diseases, immunity, and therapeutic regimens
Source: Front Bioeng Biotechnol. 2023 Feb 23;11:1110765. doi: 10.3389/fbioe.2023.1110765 (PMC9995824; doi:10.3389/fbioe.2023.1110765)
Supplement: Supplementary file 1 [file Table2.XLSX]

## Sheet: table 2
Agent	Target(s)	Disease(s)	Phase	Status*	ClinicalTrials.gov identifier(s)
Baricitinib	JAK1, JAK2	Rheumatoid Arthritis (RA)	Phase 4	Recruiting	NCT05238896
		Atopic Dermatitis	Phase 3	Completed	NCT03559270, NCT03435081
		Diabetic Nephropathy	Phase 2	Completed	NCT01683409
		Psoriasis	Phase 2	Completed	NCT01490632
		Alopecia Areata	Phase 2/3	Active, not recruiting	NCT03570749
		Systemic Lupus Erythematosus (SLE)	Phase 3	Completed	NCT03616964
		Pyoderma Gangrenosum	Phase 2	Recruiting	NCT04901325
		Covid19	Phase 2/3	Completed	NCT04358614
		Human Immunodeficiency Virus	phase 2	Not yet recruiting	NCT05452564
		Dermatomyositis	Phase 3	Recruiting	NCT04972760
		Amyotrophic Lateral Sclerosis	Phase 1/2	Recruiting	NCT05189106
		Graft-versus-host-disease	Phase 1/2	Active, not recruiting	NCT04131738
		Systemic Sclerosis	Phase 4	Recruiting	NCT05300932
		Immune Thrombocytopenia	Phase 2	Recruiting	NCT05446831
		Juvenile Idiopathic Arthritis	Phase 3	Completed	NCT03773978
		Aicardi Goutieres Syndrome	Phase 2	Active, not recruiting	NCT03921554
		Liver Diseases	Phase 1/2	Completed	NCT01870388
		Arteritis	Phase 2	Completed	NCT03026504
		Sjogren's Syndrome	Phase 2	Recruiting	NCT05016297
		Allergic Contact Dermatitis	Early Phase 1	Recruiting	NCT03945760
		Vitiligo	Phase 2	Active, not recruiting	NCT04822584
		Cutaneous Lichen Planus	Phase 2	Recruiting	NCT05188521
		Polymyalgia Rheumatic (PMR)	Phase 2	Recruiting	NCT04027101
		Idiopathic Inflammatory Myopathies	Phase 2	Recruiting	NCT04208464, NCT05400889
		Chronic Kidney Diseases	Phase 2	Recruiting	NCT05237388
Ruxolitinib	JAK1, JAK2	Polycythemia, Myelofibrosis, chronic Graft-versus-host disease (cGVHD), Atopic Dermatitis	FDA approved
		Chronic Myelomonocytic Leukemia (CMML)	phase 2	Recruiting	NCT03722407
		Chronic Lymphocytic Leukemia	Phase 1/2	Completed	NCT02015208
		Lymphoma	Phase 2	Recruiting	NCT02974647, NCT01965119
		Lichen Planus	phase 2	Not yet recruiting	NCT05593432, NCT05593445
		Bronchiolitis Obliterans Syndrome	Phase 2	Recruiting	NCT05413356
		Vitiligo	Phase 3	Active, not recruiting	NCT04530344
		Chronic Hand Eczema (CHE)	Phase 3	Recruiting	NCT05233410
		COVID-19	Phase 2	Unknown	NCT04414098
		COVID-19 Induced Lung Injury ARDS	Phase 2	Completed	NCT04359290
		COVID-19 Associated Cytokine Storm	Phase 3	Completed	NCT04362137
		Thrombocythemia and Polycythemia Vera	Phase 2	Recruiting	NCT04644211
		Hemophagocytic Syndrome (HPS)	Phase 2	Completed	NCT02400463
		Solid Organ Transplant Recipients With Advanced Cutaneous Squamous Cell Carcinoma	Phase 2	Recruiting	NCT04807777
		Head and Neck Squamous Cell Carcinoma	Phase 2	Recruiting	NCT03153982
		Premalignant Breast Disease	Phase 2	Recruiting	NCT02928978
		Non-small Cell Lung Cancer cachexia	Early Phase 1	Recruiting	NCT04906746
Tofacitinib	JAK3, JAK1, JAK2	Rheumatoid Arthritis (RA)	FDA approved
		Psoriasis	phase 2	Completed	NCT01831466
		Kidney Transplantation	Phase 2	Completed	NCT00263328
		Systemic Sclerosis (SSc)	phase 1/2	Completed	NCT03274076
		Sarcoidosis	phase 1	Completed	NCT03910543, NCT03793439
		Systemic Lupus Erythematosus (SLE)	Phase 2	Recruiting	NCT03288324
		Ankylosing Spondylitis (AS)	Phase 3	Completed	NCT03502616
		Ulcerative Colitis	Phase 3	Recruiting	NCT04624230
		Juvenile Idiopathic Arthritis (JIA)	phase 3	Completed	NCT02592434
		Alopecia Areata	Phase 4	Completed	NCT03800979
		Primary Sjögren's Syndrome	Phase 2	Recruiting	NCT05087589
		Dermatomyositis	phase 1	Completed	NCT03002649
		Glioblastoma	Phase 2	Recruiting	NCT05326464
		Myasthenia Gravis	Early Phase 1	Recruiting	NCT04431895
		Psoriatic Arthritis	phase 3	Completed	NCT03736161, NCT03486457
		COVID-19	phase 2	Completed	NCT04750317
		Takayasu Arteritis	Phase 4	Recruiting	NCT05102448
Upadacitinib(ABT494 )	JAK1	Rheumatoid Arthritis	Phase 3	Completed	NCT02955212
		Psoriatic Arthritis	Phase 3	Active, not recruiting	NCT03104374, NCT03104400
		Atopic Dermatitis	Phase 3	Active, not recruiting	NCT04195698, NCT03569293
		Hidradenitis Suppurativa (HS)	Phase 2	Completed	NCT04430855
		Spondyloarthritis	Phase 3	Active, not recruiting	NCT04169373
		Juvenile Idiopathic Arthritis (JIA)	Phase 1	Recruiting	NCT03725007
		Ulcerative Colitis (UC)	Phase 3	Completed	NCT03653026
		Crohn's Disease	Phase 3	Completed	NCT03345836, NCT03345849
		Takayasu Arteritis (TAK)	Phase 3	Recruiting	NCT04161898
		Ankylosing Spondylitis (AS)	Phase 2	Completed	NCT03178487
		Non-Segmental Vitiligo	Phase 2	Active, not recruiting	NCT04927975
		Giant Cell Arteritis (GCA)	Phase 3	Recruiting	NCT03725202
itacitinib(INCB039110)	JAK1, JAK2	Plaque Psoriasis	Phase 2	Completed	NCT01634087
		Myelofibrosis	Phase 2	Completed	NCT01633372
		Non Severe Hemophagocytosis Lymphohistiocytosis	Phase 2	Recruiting	NCT05063110
		Advanced Hepatocellular Carcinoma	Phase 1	Recruiting	NCT04358185
		Graft-versus-host-disease	Phase 2	Completed	NCT03846479
		Bronchiolitis Obliterans Syndrome	Phase 1/2	Active, not recruiting	NCT03978637
		Systemic Sclerosis	phase 2	Not yet recruiting	NCT04789850
		Metastatic Synovial Sarcoma	Phase 1	Recruiting	NCT03670069
		Rheumatoid Arthritis	Phase 2	Completed	NCT01626573
		Cytokine Release Syndrome	Phase 2	Recruiting	NCT04071366
Filgotinib	JAK1	Rheumatoid Arthritis (RA)	Phase 3	Active, not recruiting	NCT03025308
		Cutaneous lupus erythematosus (CLE)	Phase 2	Completed	NCT03134222
		Fistulizing Crohn's Disease	Phase 2	Completed	NCT03077412
		Ulcerative Colitis	Phase 3	Completed	NCT02914522
		Ankylosing Spondylitis	Phase 2	Completed	NCT03117270
		Lupus Membranous Nephropathy (LMN)	Phase 2	Completed	NCT03285711
		Small Bowel Crohn's Disease	Phase 2	Completed	NCT03046056
		Psoriatic Arthritis	Phase 2	Completed	NCT03101670
		Sjogren's Syndrome	Phase 2	Completed	NCT03100942
deucravacitinib	Tyk2	Psoriasis	Phase 3	Recruiting	NCT05478499, NCT04036435
		Psoriatic Arthriti	Phase 3	Recruiting	NCT04908202, NCT04908189
		Nail Psoriasis	Early Phase 1	Not yet recruiting	NCT05124080
		Plaque Psoriasis	Phase 3	Recruiting	NCT04772079
		Alopecia Areata	Phase 2	Not yet recruiting	NCT05556265
		Crohn Disease	Phase 2	Recruiting	NCT04877990
		Ulcerative Colitis	Phase 2	Active, not recruiting	NCT03934216
		Subacute Cutaneous Lupus Erythematosus (SCLE)	Phase 2	Recruiting	NCT04857034
lestaurtinib(CEP-701)	JAK2	Myelofibrosis	Phase 2	Completed	NCT00494585
		Acute Myeloid Leukemia	Phase 2	Completed	NCT00079482
		Neuroblastoma	Phase 1	Completed	NCT00084422
		Polycythemia Vera	Phase 2	Completed	NCT00586651
		Chronic Beryllium Disease (CBD)	Phase 2	Completed	NCT00586651
		Psoriasis	Phase 2	Completed	NCT00236119
		Prostate Cancer	Phase 2	Completed	NCT00081601
ritlecitinib	JAK3	Rheumatoid Arthritis (RA)	Phase 2	Completed	NCT04413617
		Alopecia Areata	Phase 2/3	Completed	NCT03732807
		Non-segmental Vitiligo	phase 3	Not yet recruiting	NCT05583526
		Cicatricial Alopecia	phase 2	Not yet recruiting	NCT05549934
abrocitinib	JAK1	Atopic Dermatitis	Phase 3	Completed	NCT04345367
		Prurigo Nodularis	Phase 2	Completed	NCT05038982
		Food Allergy	Phase 1	Recruiting	NCT05069831
brepocitinib	JAK1, Tyk2	Cicatricial Alopecia	Phase 2	Recruiting	NCT05076006
		Active Non-Infectious Non-Anterior Uveitis	Phase 2	Recruiting	NCT05523765
		Dermatomyositis	Phase 3	Recruiting	NCT05437263
delgocitinib	JAK1, JAK2, JAK3, Tyk2	Atopic Dermatitis	Phase 2	Completed	NCT03725722
		Frontal Fibrosing Alopecia	Phase 2	Recruiting	NCT05332366
		Chronic Hand Eczema	Phase 3	Recruiting	NCT05355818
Danvatirsen(AZD9150)	STAT3	Advanced Colorectal Carcinoma	Phase 2	Active, not recruiting	NCT02983578
		Advanced Lung Non-Small Cell Carcinoma	Phase 2	Active, not recruiting	NCT03819465
		Metastatic Squamous Cell Carcinoma of the Head and Neck	Phase 1/2	Active, not recruiting	NCT02499328
Fedratinib	JAK2	Myeloproliferative Neoplasm	Phase 2	Recruiting	NCT05177211
		Myelofibrosis	Phase 3	Recruiting	NCT03952039
OPB-31121	STAT3	Advanced Solid Tumors	Phase 1	Completed	NCT00955812
		Hepatocellular Carcinoma	Phase 1/2	Completed	NCT01406574
OPB-51602	STAT3	Malignant Solid Tumour	Phase 1	Completed	NCT01423903, NCT01184807
Oclacitinib	JAK1	Canine Allergic Dermatitis	FDA approved
Momelitinib	JAK1, JAK2	Anemic Myelofibrosis	Phase 3	Active, not recruiting	NCT04173494
Peficitinib	JAK1, JAK3	Rheumatoid Arthritis (RA)	Phase 3	Completed	NCT03660059, NCT02305849
Decernotinib(VX509)	JAK3	Rheumatoid Arthritis (RA)	Phase 2/3	Completed	NCT01830985
AZD1480	JAK1, JAK2	Myelofibrosis	Phase 1	Completed	NCT00910728
Gandotinib(LY2784544)	JAK2V617F	Myeloproliferative Neoplasms	Phase 2	Active, not recruiting	NCT01594723
