# Supplementary material for: JAK/STAT pathway: Extracellular signals, diseases, immunity, and therapeutic regimens
Source: Front Bioeng Biotechnol. 2023 Feb 23;11:1110765. doi: 10.3389/fbioe.2023.1110765 (PMC9995824; doi:10.3389/fbioe.2023.1110765)
Supplement: Supplementary file 2 [file Table3.XLSX]

## Sheet: Tbale 3
Agent	Disease(s)	Phase	Status*	ClinicalTrials.gov identifier(s)
Ruxolitinib+Chidamide	Peripheral Blood Stem Cell Transplantation	Phase 2	Recruiting	NCT05088226, NCT04582604
Ruxolitinib+Radiation and Temozolomide	Glioma	Phase 1	Active, not recruiting	NCT03514069
Ruxolitinib+Trastuzumab	Metastatic HER2 Positive Breast Cancer	Phase 1/2	Completed	NCT02066532
Itacitinib + Everolimus	Classical Hodgkin Lymphoma	Phase 1/2	Recruiting	NCT03697408
Itacitinib+Low-Dose Ruxolitinib	Myeloproliferative Neoplasms (MPN)	Phase 2	Completed	NCT03144687
Itacitinib+Osimertinib	Non Small Cell Lung Cancer	Phase 1/2	Active, not recruiting	NCT02917993
Itacitinib+Alemtuzumab	T-Cell Prolymphocytic Leukemia	Phase 1	Recruiting	NCT03989466
itacitinib+ibrutinib	Diffuse Large B-Cell Lymphoma	Phase 1/2	Completed	NCT02760485
Itacitinib+Corticosteroids	Acute Graft-versus-host disease	Phase 3	Completed	NCT03139604
Itacitinib+Gemcitabine and Nab-Paclitaxel	Pancreatic Cancer	Phase 1/2	Completed	NCT01858883
itacitinib+Dabrafenib and Trametinib	Melanoma	Phase 1	Active, not recruiting	NCT03272464
Itacitinib+Pembrolizumab	Colorectal Cancer	Phase 1	Completed	NCT02646748
Fedratinib+Decitabine	Myeloproliferative Neoplasms (MPN)	Phase 1	Recruiting	NCT05524857
Fedratinib+Nivolumab	Myelofibrosis	Phase 2	Recruiting	NCT05393674
Decitabine+Ruxolitinib or Fedratinib	Accelerated/Blast Phase Myeloproliferative Neoplasms	Phase 2	Recruiting	NCT04282187
Filgotinib+Methotrexate	Rheumatoid Arthritis	Phase 3	Completed	NCT02886728, NCT02889796
upadacitinib+Methotrexate	Rheumatoid Arthritis	Phase 3	Recruiting	NCT05121298
Upadacitinib+Corticosteroids	Atopic Dermatitis	Phase 3	Completed	NCT03661138
Upadacitinib+Elsubrutinib	Systemic Lupus Erythematosus (SLE)	Phase 2	Completed	NCT03978520
Lestaurtinib+Chemotherapy	Acute Lymphoblastic Leukemia	Phase 3	Active, not recruiting	NCT00557193
Upadacitinib+Methotrexate	Rheumatoid Arthritis	Phase 2	Completed	NCT01960855
Danvatirsen+tremelimumab	Diffuse large B-cell lymphoma	Phase 1	Completed	NCT02549651
