# Supplementary material for: JAK/STAT pathway: Extracellular signals, diseases, immunity, and therapeutic regimens
Source: Front Bioeng Biotechnol. 2023 Feb 23;11:1110765. doi: 10.3389/fbioe.2023.1110765 (PMC9995824; doi:10.3389/fbioe.2023.1110765)
Supplement: Supplementary file 3 [file Table1.XLSX]

## Sheet: Sheet1
Cytokine	STAT	Effect	PMID
IFN-γ	STAT1 deficiency	reduce suppression by MO-MDSCs	18272812
IFN-α	STAT1	induce HSC proliferation and differentiates into CDP	19212321
IFN-α	STAT1	regulators of IL-12 production by DCs	16618773
IFN-α/β	STAT1	maintain accumulation of proliferative NK cell	12370359
IL-12/IFN-γ	STAT1	enhance T-cell infiltration and tumor growth inhibition	17634555
IL-12	STAT1 deficiency	increase tumor-specific CTL activity increases the CD8 T-cell density	16618773
IFNa	STAT2	antagonize stress-dependent expansions of T cells	11163195
iNOS/VEGF	STAT3	increase MDSC suppressive function	22529296
G-CSF	STAT3	promotes the development of MDSCs	25649351
Flt3L	STAT3	increase MDSC suppressive function	24639346
GM-CSF	STAT3	MDSCs expand and suppress antitumor immunity	27199222
IL-6/IL-10/VEGF	activate STAT3	enhance the number of MDSC	25238263 29100353 22529296
IL-6	STAT3	increase CD11b+CD14+HLA-DR- myeloid cells	25238263
IL-6	STAT3	suppress DC maturation	15356132
VEGF/IL-10	STAT3	inhibit functional DC maturation	16288283 14702630 16371463 14688356 14702634
Flt3L	STAT3	stimulate pDC generation	20933441 14670306
IL-10/IL-21	STAT3	NK-cell activity impaired	24891320
IL-6/IL-10/VEGF/HGF	STAT3	regulating the activity of NK cells, toxicity function and interaction with other immune system components	16288283 27148255
APT2	STAT3	promotes Th17 cell differentiation	33029007
IL-10/TGF-β	STAT3	induction of the Treg phenotype of the transformed CD4+ T cells	16766651
IL-6	STAT3	promoting naïve CD4+ T cell differentiation into inflammatory Th17 cells	26912317
IL-6	STAT3	inhibit the differentiation of Th9 cells	26976954
IL-6	STAT3	mediated Th17 differentiation	19564351 16688182
IL-6	STAT3	maintains the mitochondrial membrane potential during CD4 cell activation	25974216 34809691
IL-2	STAT3	induce CD4+CD25+ Tregs	16645171 14500638 15611254
IL-10/TGF-β	STAT3	tumor-derived CD4+CD25+ regulatory T cells suppress DC maturation	16612596
IL-17A/IL-6/IL-23	STAT3	modulating the balance of Th17 and Treg cells, as well as in promoting CD4 T cell proliferation	20493732
IL-10	STAT3	deactivation of macrophages and neutrophils	10023769
IL-10	STAT3	promote the formation of M2 macrophages	23169551
IL-6/IL-10	STAT3	poor cytotoxicity and anti-tumor immune response	29222039
IL-12	STAT4	promote Th1 cells differentiation	11086031
T-bet	STAT4	Tfh cell production of IFN-γ	29212666
GM-CSF	STAT5	block pDC development	18342552
GM-CSF	STAT5	promotes CD103+ DC development	23033267
IL-2/ IL-15	STAT5	accumulation of NK	28916644 29105654
IL-2	STAT5	induce CD4+CD25+ Tregs	16645171 14500638 15611254
IL-10/TGF-β	STAT5	tumor-derived CD4+CD25+ regulatory T cells suppress DC maturation	16612596
IL-2 receptor beta	STAT5	regulate FoxP3 expression, and promote Treg differentiation	17182565
GM-CSF	STAT5	drug resistant to sunitinib	20406969
IL-4/IL-13	STAT6	activation of MDS, increases the suppressive function of MDSCs	19197294 19197294
IL-4	STAT6	promote differentiation of Th2 cells	11086031 8624821
IL-4	STAT6	restrict CD8+ T cell expression	18566374
IL-4	pSTAT6	alternative macrophage polarization	29343442
STING	STAT6	antiviral innate immunity	22000020
